# Supplementary material for: Cost Disparities with Age in the Treatment of Advanced Non-Small-Cell Lung Cancer (NSCLC) in Ontario, Canada
Source: Curr Oncol. 2025 Jun 12;32(6):346. doi: 10.3390/curroncol32060346 (PMC12191781; doi:10.3390/curroncol32060346)
Supplement: Supplementary file 1 [file curroncol-32-00346-s001.zip]

Archive with 1 entries (1 files):
- curroncol-3648421-supplementary.pdf
